# Supplementary material for: Insights into the missing apiosylation step in flavonoid apiosides biosynthesis of Leguminosae plants
Source: Nat Commun. 2023 Oct 20;14:6658. doi: 10.1038/s41467-023-42393-1 (PMC10589286; doi:10.1038/s41467-023-42393-1)
Supplement: Supplementary file 4 — Supplementary Dataset 1 [file 41467_2023_42393_MOESM4_ESM.xlsx]

## Sheet: Figure 1a
PCR primers used in this study	Note: the vector sequences and mutation sites are labeled in red. Codon optimization (E. coli) of SsApiGT was obtained through gene synthesis. [a] R, Arginine (Arg); H, Histidine (His); Q, Glutamin (Gln); L, Leucine (Leu); G, Glycine (Gly); S, Serine (Ser); I, Isoleucine (Ile); T, Threonine (Thr).
Primer name	Sequence (5’-3’)
pET28a(+)-GuApiGT-F	GTGGACAGCAAATGGGTCGCCGGATGGATGCACCTCTTTTGCACAT
pET28a(+)-GuApiGT-R	CTTGTCGACGGAGCTCGAATTCGGTAATAAACCTCGAAGCCTGTCAC
pET28a(+)-GuApiGT-thrombin-F	GCGGCCTGGTGCCGCGCGGCAGCATGGATGCACCTCTTTTGCACATAG
pET28a(+)-GuApiGT-thrombin-R	CTTGTCGACGGAGCTCGAATTCGGTTATAATAAACCTCGAAGCCTGTC
pET28a(+)-PtApiGT-F	GTGGACAGCAAATGGGTCGCCGGATGGACGCAGCTCCTATGCACAT
pET28a(+)-PtApiGT-R	CTTGTCGACGGAGCTCGAATTCGGAAGTAAAGTACGAAGCTTGTCAC
pET28a(+)-GgApiGT-F	GTGGACAGCAAATGGGTCGCCGGATGGATGCACCTCTTTTGCACAT
pET28a(+)-GgApiGT-R	CTTGTCGACGGAGCTCGAATTCGGTAATAAACCTCGAAGCCTGTCAC
pET28a(+)-GiApiGT-F	GTGGACAGCAAATGGGTCGCCGGATGGATGCACCTCTTTTGCACAT
pET28a(+)-GiApiGT-R	CTTGTCGACGGAGCTCGAATTCGGTAATAAACCTCGAAGCCTGTCAC
pET28a(+)-GuGT53-F	GTGGACAGCAAATGGGTCGCCGGATGAAAGACACCATAGTTCTATATC
pET28a(+)-GuGT53-R	CTTGTCGACGGAGCTCGAATTCGGTTGCCAGTGAAGATTGAATGGGGAA
pET28a(+)-R368/H373Q-F	CTGCCACTGGGTTCTGATCAaATCATGAATGCTAGATTGA
pET28a(+)-R368/H373Q-R	GATtTGATCAGAACCCAGTGGCAGCAGCACCAGCTGACAC
pET28a(+)-L369/H373Q-F	GCTGCCACGAGGTTCTGATCAaATCATGAATG
pET28a(+)-L369/H373Q-R	CATGATtTGATCAGAACCTCGTGGCAGCAGCAC
pET28a(+)-G370/H373Q-F	GACTGTCTGATCAaATCATGAATGCTAGATTGATG
pET28a(+)-G370/H373Q-R	CTAGCATTCATGATtTGATCAGACAGTCGTGGC
pET28a(+)-S371/H373Q-F	CGACTGGGTGATCAaATCATGAATGCTAGATTG
pET28a(+)-S371/H373Q-R	CATGATtTGATCACCCAGTCGTGGCAGCAGC
pET28a(+)-I136T-F	AcAGTCAATCCAATAACACCAGCTTACCTTG
pET28a(+)-I136T-R	GTTATTGGATTGACTgTCAAGTATTGGACAC
pDonr207-AtPAL-F	GGGGACAAGTTTGTACAAAAAAGCAGGCTTCATGGAGATTAACGGGGCACACAAGAG
pDonr207-AtPAL-R	GGGGACCACTTTGTACAAGAAAGCTGGGTTTTAACATATTGGAATGGGAGCTCCG
pDonr207-AtC4H-F	GGGGACAAGTTTGTACAAAAAAGCAGGCTTCATGGACCTCCTCTTGCTGGAGAAG
pDonr207-AtC4H-R	GGGGACCACTTTGTACAAGAAAGCTGGGTTTTAACAGTTCCTTGGTTTCATAACG
pDonr207-At4CL-F	GGGGACAAGTTTGTACAAAAAAGCAGGCTTCATGGTGATGGCTGGTGCTTCTTCT
pDonr207-At4CL-R	GGGGACCACTTTGTACAAGAAAGCTGGGTTTTAGAGAGGAACGCTGTGCAAGACG
pDonr207-AtCHS-F	GGGGACAAGTTTGTACAAAAAAGCAGGCTTCATGGTGATGGCTGGTGCTTCTTCTT
pDonr207-AtCHS-R	GGGGACCACTTTGTACAAGAAAGCTGGGTTTTAGAGAGGAACGCTGTGCAAGAC
pDonr207-GuCHR-F	GGGGACAAGTTTGTACAAAAAAGCAGGCTTCATGGCTGCTGCCCCTACAGTCCCTG
pDonr207-GuCHR-R	GGGGACCACTTTGTACAAGAAAGCTGGGTTTCATTCTTCATCCCACAGGTCATC
pDonr207-GuCHI-F	GGGGACAAGTTTGTACAAAAAAGCAGGCTTCATGGCGGGAGCAGCACCAGTAATC
pDonr207-GuCHI-R	GGGGACCACTTTGTACAAGAAAGCTGGGTTTCAGTTTCCGTTTCCAATCTTGAAA
pDonr207-AtCHI-F	GGGGACAAGTTTGTACAAAAAAGCAGGCTTCATGGGAACAGAGATGGTCATGGTTC
pDonr207-AtCHI-R	GGGGACCACTTTGTACAAGAAAGCTGGGTTTTAGGTTAAAACTGCGGAGATTGA
pDonr207-PcFNSI-F	GGGGACAAGTTTGTACAAAAAAGCAGGCTTCATGGCGCCGACCACCATCACCGCG
pDonr207-PcFNSI-R	GGGGACCACTTTGTACAAGAAAGCTGGGTTCTACGCCAGGTTTTCGTCCGCAGAT
pDonr207-GuGT53-F	GGGGACAAGTTTGTACAAAAAAGCAGGCTTCATGAAAGACACCATAGTTCTATATC
pDonr207-GuGT53-R	GGGGACCACTTTGTACAAGAAAGCTGGGTTTTGCCAGTGAAGATTGAATGGGGAA
pDonr207-GuGT14-F	GGGGACAAGTTTGTACAAAAAAGCAGGCTTCATGGGGACCCACAGTAAAGATACTTG
pDonr207-GuGT14-R	GGGGACCACTTTGTACAAGAAAGCTGGGTTTTAATCTAGAACCTTGCGATCCCTC
pDonr207-GuApiGT-F	GGGGACAAGTTTGTACAAAAAAGCAGGCTTCATGGATGCACCTCTTTTGCACATAG
pDonr207-GuApiGT-R	GGGGACCACTTTGTACAAGAAAGCTGGGTTTTATAATAAACCTCGAAGCCTGTC
pDonr207-pgm-F	GGGGACAAGTTTGTACAAAAAAGCAGGCTTCATGATCCTGATGACGAGCCGGGCG
pDonr207-pgm-R	GGGGACCACTTTGTACAAGAAAGCTGGGTTTCACGGCTGGAGCGCCTTGCCCAC
pDonr207-GalU-F	GGGGACAAGTTTGTACAAAAAAGCAGGCTTCATGGCTGCCATTAATACGAAAGTC
pDonr207-GalU-R	GGGGACCACTTTGTACAAGAAAGCTGGGTTTTACTTCTTAATGCCCATCTCTTC
pDonr207-CalS8-F	GGGGACAAGTTTGTACAAAAAAGCAGGCTTCATGCCATTTCTGCCGGACCCTGGTG
pDonr207-CalS8-R	GGGGACCACTTTGTACAAGAAAGCTGGGTTTTAACGACCAATACCACGATAGGC
pDonr207-UAXS-F	GGGGACAAGTTTGTACAAAAAAGCAGGCTTCATGGCGAATGGAGCTAATAGAGTGG
pDonr207-UAXS-R	GGGGACCACTTTGTACAAGAAAGCTGGGTTTTAGGAAGCCACTGGTTTGGATGT
