# Supplementary material for: Insights into the missing apiosylation step in flavonoid apiosides biosynthesis of Leguminosae plants
Source: Nat Commun. 2023 Oct 20;14:6658. doi: 10.1038/s41467-023-42393-1 (PMC10589286; doi:10.1038/s41467-023-42393-1)
Supplement: Supplementary file 6 — Supplementary Dataset 3 [file 41467_2023_42393_MOESM6_ESM.zip]

Archive with 1 entries (1 files):
- Supplementary Data 3.com
