# Supplementary material for: Insights into the missing apiosylation step in flavonoid apiosides biosynthesis of Leguminosae plants
Source: Nat Commun. 2023 Oct 20;14:6658. doi: 10.1038/s41467-023-42393-1 (PMC10589286; doi:10.1038/s41467-023-42393-1)
Supplement: Supplementary file 9 — Source Data [file 41467_2023_42393_MOESM9_ESM.xlsx]

## Sheet: Figure 3a
Figure 3a	Conversion rates of apiosylated products of different types of substrates catalyzed by GuApiGT.
	Apioside a			Apioside b
Compound	Conversion rate 1(%)	Conversation rate 2(%)	Conversation rate 3(%)	Conversion rate 1(%)	Conversation rate 2(%)	Conversation rate 3(%)
1	99.2	98.2	99.5	0	0	0
2	96.3	96	95.9	0	0	0
3	100	100	100	0	0	0
4	74	60.2	73.7	0	0	0
5	93.3	98.4	98.3	0	0	0
6	97.1	96.7	96.9	0	0	0
7	95.6	91.7	94.4	0	0	0
8	5.3	5.4	4.6	36.7	34.2	27.9
9	98.5	98	88.4	0	0	0
10	22.9	21.8	23.2	0	0	0
11	54.2	56.3	57.4	0	0	0
12	87.7	96.6	97.1	0	0	0
13	61	43.6	48.3	0	0	0
14	47.7	48	47.2	0	0	0
15	86.6	83.8	88.3	0	0	0
16	29	28.1	26.3	0	0	0
17	74.9	92.5	87.8	0	0	0
18	25.2	38.6	31.5	0	0	0
19	18.1	17.2	18.8	19.3	22.1	19.3
20	98.9	99.6	98.5	0	0	0
21	25.1	27	35.1	0	0	0
22	36.2	23.5	36.2	0	0	0
23	71.1	58.1	50.5	0	0	0
24	56.8	51.4	47.8	0	0	0
25	35	13.8	25.2	0	0	0
26	80.9	72.8	66.3	0	0	0
27	91.7	93	93	0	0	0
28	50.6	55.8	51	0	0	0
29	19.9	22.6	25.5	32.7	34.8	37.9
30	86.5	78.9	88.1	0	0	0
31	94.6	89.8	96.5	0	0	0
32	58.2	53.7	76	0	0	0
33	23.5	25.8	23.8	0	0	0
34	52.7	48.5	54.8	0	0	0
35	33.3	25.4	24.2	0	0	0
36	4.1	4.9	4.9	0	0	0
37	18.8	18.4	17.9	0	0	0

## Sheet: Figure 3c
Figure 3c	Conversion rates of different sugar donor.
Sugar donor	Conversion rate 1(%)	Conversation rate 2(%)	Conversation rate 3(%)
UDP-Api	99.2	98.2	99.5
UDP-Xyl	0	0	0
UDP-Glc	0	0	0
UDP-Ara	0	0	0
UDP-Gal	0	0	0
UDP-GlcN	0	0	0
UDP-GalN	0	0	0
UDP-GlcA	0	0	0

## Sheet: Figure 4f
Figure 4f	Metadynamic simulations of GuApiGT with different sugar donors.
GuApiGT/UDP-Api/2						GuApiGT/UDP-Glc/2						GuApiGT/UDP-Xyl/2
# Desmond Metadynamics - Free Energy Surface						# Desmond Metadynamics - Free Energy Surface						# Desmond Metadynamics - Free Energy Surface
# FES shape: 21 21						# FES shape: 21 21						# FES shape: 21 21
# FES units: degrees						# FES units: degrees						# FES units: degrees
# dist angle free_energy						# dist angle free_energy						# dist angle free_energy
distance (Å)	Angle (°)	free_energy (kcal/mol)				distance (Å)	Angle (°)	free_energy (kcal/mol)				distance (Å)	Angle (°)	free_energy (kcal/mol)
2.6458	0	0				2.75316	0	0				2.78421	0	0
2.6458	9	0				2.75316	9	0				2.78421	9	0
2.6458	18	0				2.75316	18	0				2.78421	18	0
2.6458	27	0				2.75316	27	0				2.78421	27	0
2.6458	36	0				2.75316	36	0				2.78421	36	-1.16746e-18
2.6458	45	0				2.75316	45	-1.72807e-14				2.78421	45	-1.05423e-11
2.6458	54	0				2.75316	54	-8.62209e-06				2.78421	54	-4.90575e-07
2.6458	63	0				2.75316	63	-0.0102846				2.78421	63	-0.00449933
2.6458	72	0				2.75316	72	-0.00595034				2.78421	72	-0.111375
2.6458	81	-1.14925e-16				2.75316	81	-0.0572128				2.78421	81	-0.0815111
2.6458	90	-1.21728e-08				2.75316	90	-0.0135917				2.78421	90	-0.0270587
2.6458	99	-1.25452e-05				2.75316	99	-0.00463687				2.78421	99	-0.00023748
2.6458	108	-0.000389261				2.75316	108	-0.00179387				2.78421	108	-1.50904e-06
2.6458	117	-0.00271474				2.75316	117	-0.00162673				2.78421	117	-3.48772e-09
2.6458	126	-0.017894				2.75316	126	-0.000598409				2.78421	126	-7.74014e-07
2.6458	135	-0.0844292				2.75316	135	-0.00716246				2.78421	135	-0.000317091
2.6458	144	-0.184085				2.75316	144	-0.0406981				2.78421	144	-0.00933631
2.6458	153	-0.292857				2.75316	153	-0.143511				2.78421	153	-0.0451804
2.6458	162	-0.30703				2.75316	162	-0.133267				2.78421	162	-0.0376871
2.6458	171	-0.0389301				2.75316	171	-0.0356581				2.78421	171	-0.0157883
2.6458	180	-2.36414e-05				2.75316	180	-0.00125621				2.78421	180	-2.22098e-05
2.86935	0	0				2.96544	0	0				2.99758	0	0
2.86935	9	0				2.96544	9	0				2.99758	9	0
2.86935	18	0				2.96544	18	0				2.99758	18	0
2.86935	27	0				2.96544	27	0				2.99758	27	-6.38162e-18
2.86935	36	0				2.96544	36	-2.74383e-15				2.99758	36	-8.51457e-09
2.86935	45	0				2.96544	45	-3.36962e-08				2.99758	45	-0.000410273
2.86935	54	0				2.96544	54	-0.00218305				2.99758	54	-0.0690526
2.86935	63	0				2.96544	63	-0.266737				2.99758	63	-0.730521
2.86935	72	-2.51967e-19				2.96544	72	-1.0951				2.99758	72	-1.97009
2.86935	81	-7.33099e-09				2.96544	81	-1.46981				2.99758	81	-2.45886
2.86935	90	-0.00107948				2.96544	90	-1.64445				2.99758	90	-1.64554
2.86935	99	-0.140605				2.96544	99	-1.14673				2.99758	99	-0.734227
2.86935	108	-1.10903				2.96544	108	-0.619235				2.99758	108	-0.0692103
2.86935	117	-2.21244				2.96544	117	-0.598109				2.99758	117	-0.0310803
2.86935	126	-2.75299				2.96544	126	-0.665598				2.99758	126	-0.0838155
2.86935	135	-3.08039				2.96544	135	-0.805325				2.99758	135	-0.370529
2.86935	144	-3.1326				2.96544	144	-1.46067				2.99758	144	-0.937476
2.86935	153	-2.73258				2.96544	153	-1.59817				2.99758	153	-0.834689
2.86935	162	-2.21492				2.96544	162	-1.55924				2.99758	162	-0.809169
2.86935	171	-1.03255				2.96544	171	-0.627723				2.99758	171	-0.761208
2.86935	180	-0.0287923				2.96544	180	-0.0234256				2.99758	180	-0.0506654
3.09291	0	0				3.17772	0	0				3.21095	0	0
3.09291	9	0				3.17772	9	0				3.21095	9	0
3.09291	18	0				3.17772	18	0				3.21095	18	-4.10044e-14
3.09291	27	0				3.17772	27	-1.07034e-18				3.21095	27	-4.8155e-09
3.09291	36	0				3.17772	36	-1.15799e-09				3.21095	36	-0.000909631
3.09291	45	0				3.17772	45	-0.00103511				3.21095	45	-0.486999
3.09291	54	0				3.17772	54	-0.15142				3.21095	54	-2.67041
3.09291	63	0				3.17772	63	-1.68119				3.21095	63	-2.93379
3.09291	72	-9.4088e-10				3.17772	72	-2.78378				3.21095	72	-3.46453
3.09291	81	-0.000163578				3.17772	81	-3.19801				3.21095	81	-3.95935
3.09291	90	-0.0994984				3.17772	90	-3.46916				3.21095	90	-3.85471
3.09291	99	-1.86497				3.17772	99	-3.42519				3.21095	99	-3.12139
3.09291	108	-4.39428				3.17772	108	-3.14239				3.21095	108	-1.62741
3.09291	117	-5.24436				3.17772	117	-3.20185				3.21095	117	-1.07151
3.09291	126	-5.23635				3.17772	126	-2.7856				3.21095	126	-1.41267
3.09291	135	-4.9484				3.17772	135	-2.57921				3.21095	135	-1.55568
3.09291	144	-4.57084				3.17772	144	-2.62138				3.21095	144	-1.55722
3.09291	153	-3.59153				3.17772	153	-2.20541				3.21095	153	-1.25773
3.09291	162	-2.62207				3.17772	162	-1.79539				3.21095	162	-1.23491
3.09291	171	-2.48848				3.17772	171	-1.54171				3.21095	171	-1.75759
3.09291	180	-0.228421				3.17772	180	-0.128831				3.21095	180	-0.232839
3.31646	0	0				3.39	0	0				3.42432	0	0
3.31646	9	0				3.39	9	0				3.42432	9	-7.91021e-18
3.31646	18	0				3.39	18	0				3.42432	18	-1.34171e-07
3.31646	27	0				3.39	27	-6.65378e-12				3.42432	27	-0.00587136
3.31646	36	0				3.39	36	-6.65379e-05				3.42432	36	-0.377859
3.31646	45	0				3.39	45	-0.201725				3.42432	45	-3.68194
3.31646	54	0				3.39	54	-1.81554				3.42432	54	-5.01763
3.31646	63	-4.00656e-19				3.39	63	-3.25567				3.42432	63	-4.55351
3.31646	72	-4.06859e-08				3.39	72	-3.83686				3.42432	72	-4.16969
3.31646	81	-0.0154062				3.39	81	-4.01434				3.42432	81	-4.70875
3.31646	90	-0.864259				3.39	90	-4.27552				3.42432	90	-4.82568
3.31646	99	-3.59247				3.39	99	-4.44914				3.42432	99	-4.29777
3.31646	108	-5.66706				3.39	108	-4.82641				3.42432	108	-3.30821
3.31646	117	-6.19069				3.39	117	-4.85068				3.42432	117	-2.23748
3.31646	126	-5.87317				3.39	126	-4.18097				3.42432	126	-1.93744
3.31646	135	-5.5526				3.39	135	-3.51884				3.42432	135	-1.71257
3.31646	144	-4.90378				3.39	144	-3.08322				3.42432	144	-1.55816
3.31646	153	-3.84729				3.39	153	-2.546				3.42432	153	-1.56925
3.31646	162	-2.58273				3.39	162	-1.78154				3.42432	162	-1.55832
3.31646	171	-3.3281				3.39	171	-2.02013				3.42432	171	-2.34133
3.31646	180	-0.632953				3.39	180	-0.319012				3.42432	180	-0.354347
3.54002	0	0				3.60228	0	0				3.6377	0	0
3.54002	9	0				3.60228	9	0				3.6377	9	-8.58604e-14
3.54002	18	0				3.60228	18	-6.14489e-14				3.6377	18	-8.6579e-06
3.54002	27	0				3.60228	27	-6.6436e-06				3.6377	27	-0.129878
3.54002	36	0				3.60228	36	-0.0282115				3.6377	36	-2.65253
3.54002	45	0				3.60228	45	-1.15021				3.6377	45	-5.20322
3.54002	54	0				3.60228	54	-3.2811				3.6377	54	-6.33817
3.54002	63	-1.14158e-18				3.60228	63	-4.21718				3.6377	63	-5.82653
3.54002	72	-8.05832e-08				3.60228	72	-4.66743				3.6377	72	-4.80679
3.54002	81	-0.0201329				3.60228	81	-4.54225				3.6377	81	-4.92532
3.54002	90	-1.3709				3.60228	90	-4.51261				3.6377	90	-5.07433
3.54002	99	-4.20947				3.60228	99	-5.06214				3.6377	99	-4.82827
3.54002	108	-5.84907				3.60228	108	-5.65757				3.6377	108	-4.219
3.54002	117	-6.17646				3.60228	117	-5.60868				3.6377	117	-3.23637
3.54002	126	-5.88913				3.60228	126	-4.83321				3.6377	126	-2.26483
3.54002	135	-5.60258				3.60228	135	-3.78519				3.6377	135	-1.61833
3.54002	144	-4.96465				3.60228	144	-3.22981				3.6377	144	-1.54419
3.54002	153	-3.95863				3.60228	153	-2.71469				3.6377	153	-2.34778
3.54002	162	-2.48385				3.60228	162	-1.6679				3.6377	162	-1.75338
3.54002	171	-3.89938				3.60228	171	-2.59241				3.6377	171	-2.4489
3.54002	180	-1.03154				3.60228	180	-0.48883				3.6377	180	-0.537429
3.76357	0	0				3.81456	0	0				3.85107	0	-4.33689e-18
3.76357	9	0				3.81456	9	-7.247e-20				3.85107	9	-6.31297e-08
3.76357	18	0				3.81456	18	-7.424e-09				3.85107	18	-0.00575158
3.76357	27	0				3.81456	27	-0.00564994				3.85107	27	-1.1305
3.76357	36	0				3.81456	36	-0.303216				3.85107	36	-3.78055
3.76357	45	0				3.81456	45	-1.99768				3.85107	45	-5.84686
3.76357	54	0				3.81456	54	-3.87217				3.85107	54	-6.99309
3.76357	63	-1.81528e-18				3.81456	63	-4.90215				3.85107	63	-6.72862
3.76357	72	-7.2738e-08				3.81456	72	-5.19201				3.85107	72	-5.5783
3.76357	81	-0.0195591				3.81456	81	-4.87918				3.85107	81	-4.94247
3.76357	90	-1.34188				3.81456	90	-4.8935				3.85107	90	-4.99719
3.76357	99	-4.28132				3.81456	99	-5.61154				3.85107	99	-5.00424
3.76357	108	-5.59393				3.81456	108	-6.17023				3.85107	108	-4.55073
3.76357	117	-5.81769				3.81456	117	-5.96517				3.85107	117	-3.56526
3.76357	126	-5.65792				3.81456	126	-5.11541				3.85107	126	-2.32511
3.76357	135	-5.50516				3.81456	135	-4.01707				3.85107	135	-1.55146
3.76357	144	-4.86759				3.81456	144	-3.32506				3.85107	144	-2.19073
3.76357	153	-4.48332				3.81456	153	-2.77242				3.85107	153	-2.78773
3.76357	162	-2.48148				3.81456	162	-1.89299				3.85107	162	-1.74442
3.76357	171	-3.9189				3.81456	171	-2.65803				3.85107	171	-2.44079
3.76357	180	-1.41713				3.81456	180	-0.662759				3.85107	180	-0.569855
3.98712	0	0				4.02684	0	0				4.06444	0	-1.42621e-15
3.98712	9	0				4.02684	9	-9.60844e-13				4.06444	9	-3.79443e-06
3.98712	18	0				4.02684	18	-3.24358e-05				4.06444	18	-0.111322
3.98712	27	0				4.02684	27	-0.0467001				4.06444	27	-2.51158
3.98712	36	0				4.02684	36	-0.764943				4.06444	36	-4.00944
3.98712	45	0				4.02684	45	-2.41087				4.06444	45	-5.99831
3.98712	54	0				4.02684	54	-4.14899				4.06444	54	-7.22348
3.98712	63	-9.81186e-20				4.02684	63	-5.13389				4.06444	63	-7.31001
3.98712	72	-1.68115e-08				4.02684	72	-5.41559				4.06444	72	-6.65068
3.98712	81	-0.010091				4.02684	81	-5.11653				4.06444	81	-5.57164
3.98712	90	-1.31823				4.02684	90	-5.16841				4.06444	90	-4.88674
3.98712	99	-4.24334				4.02684	99	-6.00806				4.06444	99	-5.0053
3.98712	108	-5.16832				4.02684	108	-6.4067				4.06444	108	-4.7483
3.98712	117	-5.28132				4.02684	117	-6.08642				4.06444	117	-3.68495
3.98712	126	-5.42584				4.02684	126	-5.20107				4.06444	126	-2.27384
3.98712	135	-5.3419				4.02684	135	-4.13229				4.06444	135	-1.83994
3.98712	144	-4.63462				4.02684	144	-3.49708				4.06444	144	-2.7815
3.98712	153	-4.68507				4.02684	153	-3.15604				4.06444	153	-2.78678
3.98712	162	-2.59165				4.02684	162	-2.0245				4.06444	162	-1.90238
3.98712	171	-4.03874				4.02684	171	-2.68387				4.06444	171	-2.36584
3.98712	180	-1.5886				4.02684	180	-0.836006				4.06444	180	-0.623247
4.21068	0	0				4.23912	0	0				4.27781	0	-7.54718e-14
4.21068	9	0				4.23912	9	-5.6094e-11				4.27781	9	-3.60617e-05
4.21068	18	0				4.23912	18	-0.000436587				4.27781	18	-0.360099
4.21068	27	0				4.23912	27	-0.122686				4.27781	27	-3.41446
4.21068	36	0				4.23912	36	-1.16029				4.27781	36	-4.03704
4.21068	45	0				4.23912	45	-2.52223				4.27781	45	-5.77471
4.21068	54	0				4.23912	54	-4.12138				4.27781	54	-7.2002
4.21068	63	-1.42743e-19				4.23912	63	-5.04057				4.27781	63	-7.6717
4.21068	72	-4.75025e-09				4.23912	72	-5.36952				4.27781	72	-7.33482
4.21068	81	-0.00727536				4.23912	81	-5.2664				4.27781	81	-6.64004
4.21068	90	-1.36939				4.23912	90	-5.61065				4.27781	90	-5.28768
4.21068	99	-3.96783				4.23912	99	-6.34185				4.27781	99	-5.08652
4.21068	108	-4.64964				4.23912	108	-6.6954				4.27781	108	-4.8744
4.21068	117	-4.88795				4.23912	117	-6.25287				4.27781	117	-3.80648
4.21068	126	-5.14452				4.23912	126	-5.36152				4.27781	126	-2.28417
4.21068	135	-5.17037				4.23912	135	-4.32045				4.27781	135	-2.37813
4.21068	144	-4.79837				4.23912	144	-3.72415				4.27781	144	-2.89403
4.21068	153	-4.83007				4.23912	153	-3.41756				4.27781	153	-2.7885
4.21068	162	-2.57825				4.23912	162	-2.10281				4.27781	162	-1.85086
4.21068	171	-4.24398				4.23912	171	-2.79337				4.27781	171	-2.28004
4.21068	180	-1.56592				4.23912	180	-0.818342				4.27781	180	-0.482696
4.43423	0	0				4.4514	0	-7.78786e-20				4.49118	0	-3.22859e-12
4.43423	9	0				4.4514	9	-1.22847e-08				4.49118	9	-0.000349922
4.43423	18	0				4.4514	18	-0.00471926				4.49118	18	-0.930438
4.43423	27	0				4.4514	27	-0.234305				4.49118	27	-3.72344
4.43423	36	0				4.4514	36	-1.13075				4.49118	36	-4.35714
4.43423	45	0				4.4514	45	-2.44533				4.49118	45	-5.3596
4.43423	54	0				4.4514	54	-3.93944				4.49118	54	-7.04156
4.43423	63	-1.88913e-17				4.4514	63	-4.85147				4.49118	63	-7.72211
4.43423	72	-2.71219e-07				4.4514	72	-5.18046				4.49118	72	-7.62069
4.43423	81	-0.0200628				4.4514	81	-5.49943				4.49118	81	-7.17434
4.43423	90	-1.37142				4.4514	90	-6.11562				4.49118	90	-6.2386
4.43423	99	-3.5765				4.4514	99	-6.75041				4.49118	99	-5.71057
4.43423	108	-4.20429				4.4514	108	-6.97127				4.49118	108	-5.19063
4.43423	117	-4.40564				4.4514	117	-6.46566				4.49118	117	-4.02878
4.43423	126	-4.71329				4.4514	126	-5.53069				4.49118	126	-2.53417
4.43423	135	-4.72663				4.4514	135	-4.58024				4.49118	135	-2.79401
4.43423	144	-4.95224				4.4514	144	-3.8939				4.49118	144	-2.94938
4.43423	153	-4.83352				4.4514	153	-3.46656				4.49118	153	-2.74491
4.43423	162	-2.53678				4.4514	162	-2.155				4.49118	162	-1.85227
4.43423	171	-4.15228				4.4514	171	-2.79103				4.49118	171	-2.10126
4.43423	180	-1.58033				4.4514	180	-0.762065				4.49118	180	-0.425494
4.65779	0	0				4.66368	0	0				4.70455	0	-4.13109e-09
4.65779	9	0				4.66368	9	-3.72894e-09				4.70455	9	-0.00486196
4.65779	18	0				4.66368	18	-0.00217751				4.70455	18	-1.51168
4.65779	27	0				4.66368	27	-0.218687				4.70455	27	-3.85583
4.65779	36	0				4.66368	36	-1.16067				4.70455	36	-4.62835
4.65779	45	0				4.66368	45	-2.41559				4.70455	45	-5.08035
4.65779	54	0				4.66368	54	-3.92777				4.70455	54	-6.73261
4.65779	63	0				4.66368	63	-4.65038				4.70455	63	-7.59835
4.65779	72	-1.80953e-09				4.66368	72	-5.05385				4.70455	72	-7.69787
4.65779	81	-0.00599042				4.66368	81	-5.76112				4.70455	81	-7.32184
4.65779	90	-1.00349				4.66368	90	-6.6426				4.70455	90	-6.65819
4.65779	99	-2.9481				4.66368	99	-7.34498				4.70455	99	-6.16049
4.65779	108	-3.65235				4.66368	108	-7.40717				4.70455	108	-5.53969
4.65779	117	-3.94134				4.66368	117	-6.97614				4.70455	117	-4.43463
4.65779	126	-4.33309				4.66368	126	-5.74351				4.70455	126	-2.82727
4.65779	135	-4.47897				4.66368	135	-4.75627				4.70455	135	-2.92086
4.65779	144	-4.96329				4.66368	144	-4.08755				4.70455	144	-2.99285
4.65779	153	-4.63219				4.66368	153	-3.38222				4.70455	153	-2.67166
4.65779	162	-2.40995				4.66368	162	-2.17945				4.70455	162	-1.80055
4.65779	171	-4.18212				4.66368	171	-2.74231				4.70455	171	-1.84524
4.65779	180	-1.59397				4.66368	180	-0.658448				4.70455	180	-0.41344
4.88134	0	0				4.87596	0	0				4.91792	0	-7.87295e-07
4.88134	9	0				4.87596	9	-5.49219e-09				4.91792	9	-0.0317469
4.88134	18	0				4.87596	18	-0.00283775				4.91792	18	-1.94447
4.88134	27	0				4.87596	27	-0.12662				4.91792	27	-3.75933
4.88134	36	0				4.87596	36	-1.19426				4.91792	36	-4.71853
4.88134	45	0				4.87596	45	-2.24462				4.91792	45	-4.92675
4.88134	54	0				4.87596	54	-3.82821				4.91792	54	-6.1921
4.88134	63	0				4.87596	63	-4.62999				4.91792	63	-7.26975
4.88134	72	-7.96118e-10				4.87596	72	-5.00899				4.91792	72	-7.59555
4.88134	81	-0.00262977				4.87596	81	-5.83581				4.91792	81	-7.27467
4.88134	90	-0.625151				4.87596	90	-7.00425				4.91792	90	-6.7779
4.88134	99	-2.36724				4.87596	99	-7.9548				4.91792	99	-6.17273
4.88134	108	-3.06728				4.87596	108	-7.96431				4.91792	108	-5.56558
4.88134	117	-3.49355				4.87596	117	-7.33124				4.91792	117	-4.4729
4.88134	126	-3.86481				4.87596	126	-5.91292				4.91792	126	-3.0572
4.88134	135	-4.4363				4.87596	135	-4.98728				4.91792	135	-2.93535
4.88134	144	-4.85469				4.87596	144	-4.26786				4.91792	144	-2.96396
4.88134	153	-4.49011				4.87596	153	-3.3055				4.91792	153	-2.57203
4.88134	162	-2.24886				4.87596	162	-2.16484				4.91792	162	-1.87815
4.88134	171	-4.2142				4.87596	171	-2.5509				4.91792	171	-1.57054
4.88134	180	-1.57364				4.87596	180	-0.548309				4.91792	180	-0.298274
5.1049	0	0				5.08824	0	0				5.13129	0	-2.81869e-08
5.1049	9	0				5.08824	9	-4.30307e-09				5.13129	9	-0.0237819
5.1049	18	0				5.08824	18	-0.00451073				5.13129	18	-2.41868
5.1049	27	0				5.08824	27	-0.228418				5.13129	27	-3.68759
5.1049	36	0				5.08824	36	-1.07963				5.13129	36	-4.79812
5.1049	45	0				5.08824	45	-2.23895				5.13129	45	-4.91969
5.1049	54	0				5.08824	54	-3.81563				5.13129	54	-5.43047
5.1049	63	0				5.08824	63	-4.57805				5.13129	63	-6.63864
5.1049	72	-1.73772e-10				5.08824	72	-4.89589				5.13129	72	-7.21785
5.1049	81	-0.00149759				5.08824	81	-5.91422				5.13129	81	-7.0714
5.1049	90	-0.312305				5.08824	90	-7.08037				5.13129	90	-6.4264
5.1049	99	-1.7829				5.08824	99	-8.03094				5.13129	99	-5.78776
5.1049	108	-2.54407				5.08824	108	-8.1099				5.13129	108	-5.23738
5.1049	117	-2.85497				5.08824	117	-7.39029				5.13129	117	-4.24412
5.1049	126	-3.37875				5.08824	126	-5.83819				5.13129	126	-3.11811
5.1049	135	-4.68305				5.08824	135	-5.09362				5.13129	135	-2.94739
5.1049	144	-4.64184				5.08824	144	-4.34597				5.13129	144	-2.82974
5.1049	153	-4.33268				5.08824	153	-3.30224				5.13129	153	-2.40602
5.1049	162	-2.12964				5.08824	162	-2.28477				5.13129	162	-1.68386
5.1049	171	-4.04389				5.08824	171	-2.38053				5.13129	171	-1.69198
5.1049	180	-1.61168				5.08824	180	-0.465032				5.13129	180	-0.261299
5.32845	0	0				5.30052	0	0				5.34467	0	-8.92456e-07
5.32845	9	0				5.30052	9	-8.68422e-12				5.34467	9	-0.0822833
5.32845	18	0				5.30052	18	-0.000258193				5.34467	18	-2.56418
5.32845	27	0				5.30052	27	-0.132899				5.34467	27	-3.60701
5.32845	36	0				5.30052	36	-0.947438				5.34467	36	-4.72486
5.32845	45	0				5.30052	45	-2.21759				5.34467	45	-4.86153
5.32845	54	0				5.30052	54	-3.72886				5.34467	54	-4.79119
5.32845	63	0				5.30052	63	-4.42613				5.34467	63	-6.04672
5.32845	72	-6.92619e-11				5.30052	72	-4.94921				5.34467	72	-6.68373
5.32845	81	-0.000676642				5.30052	81	-5.92352				5.34467	81	-6.57881
5.32845	90	-0.0758137				5.30052	90	-6.97101				5.34467	90	-5.81709
5.32845	99	-1.05569				5.30052	99	-7.58346				5.34467	99	-5.02367
5.32845	108	-1.74855				5.30052	108	-7.71892				5.34467	108	-4.76533
5.32845	117	-2.31283				5.30052	117	-7.09529				5.34467	117	-3.92144
5.32845	126	-3.43578				5.30052	126	-5.77702				5.34467	126	-3.09017
5.32845	135	-4.75278				5.30052	135	-5.12424				5.34467	135	-2.89268
5.32845	144	-4.42223				5.30052	144	-4.40148				5.34467	144	-2.64969
5.32845	153	-4.04964				5.30052	153	-3.35214				5.34467	153	-2.13604
5.32845	162	-2.09938				5.30052	162	-2.26922				5.34467	162	-1.77032
5.32845	171	-4.00969				5.30052	171	-2.18828				5.34467	171	-2.29019
5.32845	180	-1.6344				5.30052	180	-0.415303				5.34467	180	-0.316084
5.55201	0	0				5.51281	0	0				5.55804	0	-2.21163e-05
5.55201	9	0				5.51281	9	-1.33621e-12				5.55804	9	-0.263023
5.55201	18	0				5.51281	18	-0.000135959				5.55804	18	-2.3896
5.55201	27	0				5.51281	27	-0.183092				5.55804	27	-3.46174
5.55201	36	0				5.51281	36	-0.894457				5.55804	36	-4.61319
5.55201	45	0				5.51281	45	-2.06881				5.55804	45	-4.73622
5.55201	54	0				5.51281	54	-3.60259				5.55804	54	-4.32201
5.55201	63	0				5.51281	63	-4.28382				5.55804	63	-5.21243
5.55201	72	-6.61264e-16				5.51281	72	-4.78476				5.55804	72	-6.04966
5.55201	81	-1.82824e-06				5.51281	81	-5.7712				5.55804	81	-6.0557
5.55201	90	-0.0204211				5.51281	90	-6.61414				5.55804	90	-5.1972
5.55201	99	-0.406628				5.51281	99	-7.0835				5.55804	99	-4.33492
5.55201	108	-0.773295				5.51281	108	-7.14454				5.55804	108	-4.16282
5.55201	117	-1.47715				5.51281	117	-6.65341				5.55804	117	-3.74212
5.55201	126	-3.75058				5.51281	126	-5.69201				5.55804	126	-3.18952
5.55201	135	-4.71904				5.51281	135	-4.98637				5.55804	135	-3.20663
5.55201	144	-4.11038				5.51281	144	-4.27724				5.55804	144	-2.96609
5.55201	153	-3.73949				5.51281	153	-3.15299				5.55804	153	-2.27422
5.55201	162	-1.99592				5.51281	162	-2.22847				5.55804	162	-1.89182
5.55201	171	-3.92329				5.51281	171	-1.95956				5.55804	171	-2.31799
5.55201	180	-1.57679				5.51281	180	-0.34287				5.55804	180	-0.357673
5.77556	0	0				5.72509	0	0				5.77141	0	-0.000243613
5.77556	9	0				5.72509	9	-2.22123e-11				5.77141	9	-0.399913
5.77556	18	0				5.72509	18	-0.000574499				5.77141	18	-2.25234
5.77556	27	0				5.72509	27	-0.12237				5.77141	27	-3.44425
5.77556	36	0				5.72509	36	-0.759099				5.77141	36	-4.31892
5.77556	45	0				5.72509	45	-1.94559				5.77141	45	-4.48691
5.77556	54	0				5.72509	54	-3.33277				5.77141	54	-3.95768
5.77556	63	0				5.72509	63	-4.1254				5.77141	63	-4.61716
5.77556	72	-2.47206e-19				5.72509	72	-4.58334				5.77141	72	-5.38224
5.77556	81	-2.42159e-09				5.72509	81	-5.46146				5.77141	81	-5.47877
5.77556	90	-7.05668e-05				5.72509	90	-6.1647				5.77141	90	-4.60104
5.77556	99	-0.0293715				5.72509	99	-6.55108				5.77141	99	-3.68241
5.77556	108	-0.231432				5.72509	108	-6.62404				5.77141	108	-3.76263
5.77556	117	-1.06729				5.72509	117	-6.10575				5.77141	117	-3.43881
5.77556	126	-3.79863				5.72509	126	-5.45769				5.77141	126	-3.21336
5.77556	135	-4.46788				5.72509	135	-4.82189				5.77141	135	-3.50015
5.77556	144	-3.73862				5.72509	144	-4.16827				5.77141	144	-3.2851
5.77556	153	-3.67622				5.72509	153	-2.99562				5.77141	153	-2.20525
5.77556	162	-1.97968				5.72509	162	-2.07165				5.77141	162	-1.94743
5.77556	171	-4.06606				5.72509	171	-1.81123				5.77141	171	-2.17944
5.77556	180	-1.41194				5.72509	180	-0.317757				5.77141	180	-0.392093
5.99911	0	0				5.93737	0	0				5.98478	0	-0.00217635
5.99911	9	0				5.93737	9	-2.84138e-14				5.98478	9	-0.629068
5.99911	18	0				5.93737	18	-5.21492e-06				5.98478	18	-1.78076
5.99911	27	0				5.93737	27	-0.104825				5.98478	27	-3.11218
5.99911	36	0				5.93737	36	-0.731295				5.98478	36	-4.03229
5.99911	45	0				5.93737	45	-1.67122				5.98478	45	-4.14496
5.99911	54	0				5.93737	54	-3.1009				5.98478	54	-3.92488
5.99911	63	0				5.93737	63	-3.92334				5.98478	63	-4.37333
5.99911	72	0				5.93737	72	-4.40638				5.98478	72	-4.94163
5.99911	81	0				5.93737	81	-5.11432				5.98478	81	-5.10498
5.99911	90	-2.11947e-12				5.93737	90	-5.67133				5.98478	90	-4.26969
5.99911	99	-7.73733e-05				5.93737	99	-6.17032				5.98478	99	-3.22993
5.99911	108	-0.0508801				5.93737	108	-6.21594				5.98478	108	-3.25864
5.99911	117	-0.834852				5.93737	117	-5.72721				5.98478	117	-3.14411
5.99911	126	-3.65903				5.93737	126	-5.18421				5.98478	126	-3.05756
5.99911	135	-4.20849				5.93737	135	-4.61928				5.98478	135	-3.41228
5.99911	144	-3.47711				5.93737	144	-3.88745				5.98478	144	-3.2525
5.99911	153	-3.56624				5.93737	153	-2.88158				5.98478	153	-2.29122
5.99911	162	-1.99539				5.93737	162	-1.89359				5.98478	162	-1.63223
5.99911	171	-4.0026				5.93737	171	-1.69431				5.98478	171	-2.11706
5.99911	180	-1.35797				5.93737	180	-0.280472				5.98478	180	-0.603529
6.22267	0	0				6.14965	0	0				6.19815	0	-0.00173225
6.22267	9	0				6.14965	9	-5.06238e-12				6.19815	9	-0.557951
6.22267	18	0				6.14965	18	-0.000210698				6.19815	18	-1.41235
6.22267	27	0				6.14965	27	-0.100373				6.19815	27	-2.73268
6.22267	36	0				6.14965	36	-0.518779				6.19815	36	-3.65009
6.22267	45	0				6.14965	45	-1.46012				6.19815	45	-3.7774
6.22267	54	0				6.14965	54	-2.93601				6.19815	54	-3.90042
6.22267	63	0				6.14965	63	-3.73767				6.19815	63	-4.29666
6.22267	72	0				6.14965	72	-4.01546				6.19815	72	-4.79133
6.22267	81	0				6.14965	81	-4.62092				6.19815	81	-4.98315
6.22267	90	-4.21865e-19				6.14965	90	-5.20883				6.19815	90	-4.07788
6.22267	99	-3.28823e-08				6.14965	99	-5.71192				6.19815	99	-2.82451
6.22267	108	-0.00884692				6.14965	108	-5.70948				6.19815	108	-2.88944
6.22267	117	-0.624263				6.14965	117	-5.3153				6.19815	117	-2.79356
6.22267	126	-3.29251				6.14965	126	-4.85412				6.19815	126	-2.68555
6.22267	135	-3.77497				6.14965	135	-4.3126				6.19815	135	-2.95657
6.22267	144	-3.20808				6.14965	144	-3.65457				6.19815	144	-2.96839
6.22267	153	-3.42895				6.14965	153	-2.55291				6.19815	153	-2.35037
6.22267	162	-1.96241				6.14965	162	-1.76191				6.19815	162	-1.25962
6.22267	171	-4.02286				6.14965	171	-1.69882				6.19815	171	-2.16333
6.22267	180	-1.19398				6.14965	180	-0.30446				6.19815	180	-0.632511
6.44622	0	0				6.36193	0	0				6.41152	0	-0.00729515
6.44622	9	0				6.36193	9	-1.51932e-13				6.41152	9	-0.430645
6.44622	18	0				6.36193	18	-3.36699e-05				6.41152	18	-0.995015
6.44622	27	0				6.36193	27	-0.0363555				6.41152	27	-2.30812
6.44622	36	0				6.36193	36	-0.351407				6.41152	36	-3.14371
6.44622	45	0				6.36193	45	-1.37107				6.41152	45	-3.34602
6.44622	54	0				6.36193	54	-2.65627				6.41152	54	-3.71115
6.44622	63	0				6.36193	63	-3.34584				6.41152	63	-4.08294
6.44622	72	0				6.36193	72	-3.44696				6.41152	72	-4.53877
6.44622	81	0				6.36193	81	-3.95886				6.41152	81	-4.76476
6.44622	90	0				6.36193	90	-4.57296				6.41152	90	-3.80734
6.44622	99	-1.56148e-11				6.36193	99	-5.14539				6.41152	99	-2.50978
6.44622	108	-0.000335495				6.36193	108	-5.17386				6.41152	108	-2.24709
6.44622	117	-0.352989				6.36193	117	-4.76638				6.41152	117	-2.2739
6.44622	126	-2.66869				6.36193	126	-4.32088				6.41152	126	-2.27011
6.44622	135	-3.30282				6.36193	135	-3.94423				6.41152	135	-2.61916
6.44622	144	-2.77264				6.36193	144	-3.31577				6.41152	144	-2.28344
6.44622	153	-3.05602				6.36193	153	-2.30875				6.41152	153	-1.9283
6.44622	162	-2.02667				6.36193	162	-1.70525				6.41152	162	-1.0382
6.44622	171	-3.77621				6.36193	171	-1.59436				6.41152	171	-1.91463
6.44622	180	-1.22808				6.36193	180	-0.193416				6.41152	180	-0.653384
6.66978	0	0				6.57421	0	0				6.62489	0	-3.77542e-05
6.66978	9	0				6.57421	9	-3.01621e-15				6.62489	9	-0.111715
6.66978	18	0				6.57421	18	-6.63782e-07				6.62489	18	-0.635334
6.66978	27	0				6.57421	27	-0.00236839				6.62489	27	-1.62876
6.66978	36	0				6.57421	36	-0.20987				6.62489	36	-2.4775
6.66978	45	0				6.57421	45	-0.886348				6.62489	45	-2.65011
6.66978	54	0				6.57421	54	-2.20628				6.62489	54	-2.89617
6.66978	63	0				6.57421	63	-2.6037				6.62489	63	-3.17761
6.66978	72	0				6.57421	72	-2.53424				6.62489	72	-3.89613
6.66978	81	0				6.57421	81	-2.97167				6.62489	81	-4.14793
6.66978	90	0				6.57421	90	-3.59969				6.62489	90	-3.22895
6.66978	99	-2.02007e-13				6.57421	99	-4.27639				6.62489	99	-2.03648
6.66978	108	-2.10951e-05				6.57421	108	-4.30173				6.62489	108	-1.34642
6.66978	117	-0.118236				6.57421	117	-3.96615				6.62489	117	-1.37054
6.66978	126	-1.65433				6.57421	126	-3.47087				6.62489	126	-1.61816
6.66978	135	-2.46108				6.57421	135	-3.21625				6.62489	135	-1.85715
6.66978	144	-2.01225				6.57421	144	-2.75785				6.62489	144	-1.61997
6.66978	153	-2.52499				6.57421	153	-1.84545				6.62489	153	-1.42142
6.66978	162	-1.67481				6.57421	162	-1.36373				6.62489	162	-0.657426
6.66978	171	-3.39281				6.57421	171	-1.19796				6.62489	171	-1.62071
6.66978	180	-1.10754				6.57421	180	-0.145908				6.62489	180	-0.466071
6.89333	0	0				6.78649	0	0				6.83826	0	-6.50979e-08
6.89333	9	0				6.78649	9	0				6.83826	9	-0.00672507
6.89333	18	0				6.78649	18	-3.75394e-14				6.83826	18	-0.0323345
6.89333	27	0				6.78649	27	-4.90019e-06				6.83826	27	-0.401996
6.89333	36	0				6.78649	36	-0.0203339				6.83826	36	-0.933196
6.89333	45	0				6.78649	45	-0.279061				6.83826	45	-0.992864
6.89333	54	0				6.78649	54	-1.08264				6.83826	54	-1.34754
6.89333	63	0				6.78649	63	-1.10851				6.83826	63	-1.36992
6.89333	72	0				6.78649	72	-0.980821				6.83826	72	-2.10693
6.89333	81	0				6.78649	81	-1.09646				6.83826	81	-2.12327
6.89333	90	0				6.78649	90	-1.79672				6.83826	90	-1.32521
6.89333	99	-8.04918e-15				6.78649	99	-2.45277				6.83826	99	-0.451896
6.89333	108	-4.41267e-06				6.78649	108	-2.65608				6.83826	108	-0.262307
6.89333	117	-0.0134443				6.78649	117	-2.1771				6.83826	117	-0.272476
6.89333	126	-0.147357				6.78649	126	-1.84172				6.83826	126	-0.453033
6.89333	135	-0.57141				6.78649	135	-1.91622				6.83826	135	-0.520699
6.89333	144	-0.516493				6.78649	144	-1.64534				6.83826	144	-0.416611
6.89333	153	-0.931709				6.78649	153	-1.06401				6.83826	153	-0.454931
6.89333	162	-1.11964				6.78649	162	-0.856073				6.83826	162	-0.172835
6.89333	171	-2.60432				6.78649	171	-0.499029				6.83826	171	-0.449605
6.89333	180	-0.636052				6.78649	180	-0.0562969				6.83826	180	-0.183492
7.11689	0	0				6.99877	0	0				7.05163	0	-2.32498e-14
7.11689	9	0				6.99877	9	0				7.05163	9	-4.6896e-09
7.11689	18	0				6.99877	18	-1.27152e-19				7.05163	18	-7.16637e-06
7.11689	27	0				6.99877	27	-2.23554e-09				7.05163	27	-0.0010316
7.11689	36	0				6.99877	36	-0.000258122				7.05163	36	-0.00196822
7.11689	45	0				6.99877	45	-0.00211438				7.05163	45	-0.0132716
7.11689	54	0				6.99877	54	-0.0301636				7.05163	54	-0.00768083
7.11689	63	0				6.99877	63	-0.00688845				7.05163	63	-0.0236274
7.11689	72	0				6.99877	72	-0.00473574				7.05163	72	-0.0217814
7.11689	81	0				6.99877	81	-0.0114109				7.05163	81	-0.0475461
7.11689	90	0				6.99877	90	-0.05759				7.05163	90	-0.00913657
7.11689	99	0				6.99877	99	-0.131875				7.05163	99	-0.0026432
7.11689	108	-5.39385e-14				6.99877	108	-0.135053				7.05163	108	-3.65104e-05
7.11689	117	-4.59408e-10				6.99877	117	-0.065695				7.05163	117	-0.000396698
7.11689	126	-3.73485e-06				6.99877	126	-0.066002				7.05163	126	-0.000407645
7.11689	135	-5.4683e-05				6.99877	135	-0.101419				7.05163	135	-0.000765605
7.11689	144	-0.000162969				6.99877	144	-0.0664692				7.05163	144	-0.00305929
7.11689	153	-0.00529349				6.99877	153	-0.0470032				7.05163	153	-0.000165798
7.11689	162	-0.055993				6.99877	162	-0.0126628				7.05163	162	-1.93753e-05
7.11689	171	-0.155163				6.99877	171	-0.012502				7.05163	171	-0.00016467
7.11689	180	-0.0552312				6.99877	180	-0.000402591				7.05163	180	-0.000311426

## Sheet: Figure 5a
Figure 5a	The glycosylation conversion rates of the wild type (WT) and mutants, using 2 as sugar acceptor, and UDP-Api, UDP-Xyl, or UDP-Glc as sugar donor.
	UDP-Api			UDP-Xyl			UDP-Glc
Protein	Conversion rate 1(%)	Conversation rate 2(%)	Conversation rate 3(%)	Conversion rate 1(%)	Conversation rate 2(%)	Conversation rate 3(%)	Conversion rate 1(%)	Conversation rate 2(%)	Conversation rate 3(%)
WT	97	100	100	0	0	0	0	0	0
R368	3	3	2	0	0	0	0	0	0
L369	13	13	11	0	0	0	0	0	0
G370	1	1	1	0	0	0	0	0	0
S371	8	9	8	0	0	0	0	0	0
R368/H373Q	31	35	34	13	14	16	0	0	0
L369/H373Q	98	98	97	99	99	99	2	2	2
G370/H373Q	4	4	4	88	99	96	4	5	3
S371/H373Q	17	18	15	51	43	55	3	3	2
I136T/R368/H373Q	8	8	7	5	4	6	29	21	24
I136T/L369/H373Q	55	60	59	33	26	31	81	69	72
I136T/G370/H373Q	1	1	1	15	14	16	89	73	88
I136T/S371/H373Q	2	2	3	15	14	16	39	49	50

## Sheet: Figure 5c
Figure 5c	Substrate promiscuity of GuApiGT mutants L369/H373Q and I136T/G370/H373Q.
	Glc(2,1)Glc			Glc(2,1)Xyl
Compound	Conversion rate 1(%)	Conversation rate 2(%)	Conversation rate 3(%)	Conversion rate 1(%)	Conversation rate 2(%)	Conversation rate 3(%)
1	64	52	52	58.7134	49.4436	53.8642
3	93	93	92	85.4065	79.8791	87.8187
2	89	73	88	99.0669	99.1179	99.453
7	71	71	69	89.4878	90.9756	92.2165
9	100	100	100	99.346	99.7923	99.3986
12	76	80	80	52.0536	65.513	71.4347
20	69	81	89	98.1071	99.5002	99.73
27	24	26	22	29.615	28.8679	34.3184
31	26	28	28	42.0927	42.2707	44.9086
32	49	42	44	99.1054	98.1787	98.9101
34	0	0	0	0	0	0
35	5	6	6	5.50274	5.86273	5.88403
37	3	3	3	6.41167	6.96561	7.53525

## Sheet: Figure 5d
Figure 5d	Deuterium uptake differences of L369/H373Q-WT and I136T/L369/H373Q-WT for all peptides in the HDX-MS experiments, calculated as the sum of all time points.
Peptide	L369/H373Q-WT sum	I136T/L369/H373Q-WT sum
1-10	-0.120861	0.065588
12-23	0.870924	2.18352
24-38	0.310873	0.101811
39-57	-1.66871	1.84146
58-77	-0.444021	1.83126
78-85	-0.5987	0.986134
94-103	0.753499	0.263307
104-114	1.66826	0.089068
124-134	2.58154	0.988938
135-156	8.13258	14.691
160-170	0.835381	1.5858
171-180	6.17687	6.34359
181-197	-1.43286	2.67688
197-207	0.562395	2.6252
208-224	9.81606	3.68114
225-234	4.92959	1.02304
235-247	-1.64049	-0.175065
249-258	-0.216194	-0.093089
259-266	-0.408425	-0.017017
267-276	-2.33448	-1.26804
284-289	0.065798	-0.057931
290-295	0.128187	-0.052595
296-304	-1.19889	-0.866404
309-315	-0.455537	-0.341824
316-334	-1.10462	-1.39042
335-344	0.214324	-0.069986
345-362	-2.70994	-1.70835
363-372	-4.38988	-4.13988
380-398	-0.278293	3.40118
400-412	-1.03758	0.049787
413-438	-1.12795	0.10142
447-454	2.47812	0.322958

## Sheet: Figure 5e
Figure 5e	Deuterium uptake plots of peptides 135-156 and 363-372 at different time points.
	Peptide 135-156
Exposure time	WT	L369/H373Q	I136T/L369/H373Q
5s	4.21575	5.52902	6.17
15s	4.15146	6.6883	6.05
1min	5.33158	7.05492	7.32
10min	6.33681	7.32871	8.41
30min	6.65916	7.17638	9.25
60min	7.01736	7.75552	8.87
240min	7.30683	7.6187	9.64
	Peptide 363-372
Exposure time	WT	L369/H373Q	I136T/L369/H373Q
5s	1.9074	1.55	1.62
15s	1.95215	1.6	1.62
1min	2.07667	1.68	1.76
10min	2.5144	1.84	1.95
30min	2.69474	1.85	1.97
60min	2.84452	1.94	1.82
240min	2.72	1.86	1.83

## Sheet: Figure 5f
Figure 5f	Protein thermal shift assay measuring the changes in melting temperature (ΔTm) of WT and mutants.
	UDP-Xyl
Protein	Δ Tm 1(°C)	Δ Tm 2(°C)	Δ Tm 3(°C)
WT	-0.04	-0.11	0.09
R368/H373Q	3.1	2.9	3.31
L369/H373Q	5.32	5.4	5.47
G370/H373Q	2.82	2.96	2.89
S371/H373Q	3.33	3.19	3.4
	UDP-Glc
Protein	Δ Tm 1(°C)	Δ Tm 2(°C)	Δ Tm 3(°C)
WT	-0.04	-0.15	0.15
I136T/R368/H373Q	2.02	1.78	1.87
I136T/L369/H373Q	1.09	0.8	0.9
I136T/G370/H373Q	1.62	1.58	1.73
I136T/S371/H373Q	2.68	2.73	2.83

## Sheet: Figure 8b
Figure 8b	Optimization of Agrobacterium strains for the biosynthesis of 2a.
Strain	Conversion 1(%)	Conversion 2(%)	Conversion 3(%)
AGL1	18.8549	12.386	26.7657
GV3101	18.9459	48.8197	18.1444
C58C1	39.3341	27.0402	22.7051
LBA4404	23.8101	15.8904	16.6854
GV2260	33.1696	37.536	44.6704

## Sheet: Figure 8c
Figure 8c	Optimization of bioparts for the biosynthesis of 2a.
	2a			7a
Gene	Peak Area 1	Peak Area 2	Peak Area 3	Peak Area 1	Peak Area 2	Peak Area 3
UAXS+GuGT14+GuApiGT	113300000	160400000	88580000	373783227	491061727	275885019
UAXS+GuGT53+GuApiGT	819800000	356100000	679500000	151607543	76568914	118514673
UAXS+GuApiGT	11819295	14905559	16043665	213408410	252366724	254508117
AtPAL+AtC4H+At4CL+AtCHS+GuCHR+UAXS+GuGT53+GuApiGT	884119763	711313651	1199654809	195534459	93964649	283811269
pgm+GalU+CalS8+UAXS+GuGT53+GuApiGT	404544842	378527124	472268133	85428243	72214415	83358103

[truncated: 7 more sheets: Figure 8d, Figure 8f, Supplementary Fig.4, Supplementary Fig.5, Supplementary Fig.90, Supplementary Fig.96, Supplementary Fig.138]
